# Supplementary material for: Rapid evolutionary response to a transmissible cancer in Tasmanian devils
Source: Nat Commun. 2016 Aug 30;7:12684. doi: 10.1038/ncomms12684 (PMC5013612; doi:10.1038/ncomms12684)
Supplement: Supplementary Data 1 — Read counts, barcodes, and accession numbers for all samples [file ncomms12684-s2.xls]

## Sheet: Sheet1
Supplementary Data 1: Microchip IDs, barcodes, sequencing pool, population, year of collection, and read counts for all 360 individuals sequenced in this study. Raw read counts are given for 12- and 14-PCR-cycle libraries (after demultiplexing). Cleaned reads columns are after PCR duplicate removal for paired-end data.
sample	microchip ID	pool	sex	population	year	barcode	biosample	cleaned reads 12 cycles	cleaned reads 14 cycles	total cleaned reads	filtered aligned reads	paired_end
Devils_AS_227	FNP000000000005	2	female	Freycinet	1999	AAACGG	SAMN05250006	4624456	3130203	7754659	6478967	no
Devils_AS_228	FNP000000000011	2	female	Freycinet	1999	ACTCTT	SAMN05250007	4534782	3069514	7604296	6537706	no
Devils_AS_229	FNP000000000012	2	female	Freycinet	1999	ATTCCG	SAMN05250008	3580797	2395521	5976318	5123838	no
Devils_AS_230	FNP000000000013	2	male	Freycinet	1999	CGAGGC	SAMN05250009	3991751	2722347	6714098	5761553	no
Devils_AS_231	FNP000000000015	2	male	Freycinet	1999	GAAATG	SAMN05250010	4565085	3102167	7667252	6582372	no
Devils_AS_232	FNP000000000017	2	female	Freycinet	1999	GGACTT	SAMN05250011	3988404	2703687	6692091	5629929	no
Devils_AS_233	FNP000000000025	2	female	Freycinet	1999	TAAGCT	SAMN05250012	5492120	3743493	9235613	7968452	no
Devils_AS_234	FNP000000000026	2	male	Freycinet	1999	TCTTCT	SAMN05250013	2928714	1975699	4904413	4233727	no
Devils_AS_235	FNP000000000028	2	female	Freycinet	1999	AACGTT	SAMN05250014	5842879	3944044	9786923	8419716	no
Devils_AS_236	FNP000000000029	2	male	Freycinet	1999	ACTGGC	SAMN05250015	4320838	2923819	7244657	6202860	no
Devils_AS_237	FNP000000000031	2	male	Freycinet	1999	CAAAAA	SAMN05250016	4390998	2995045	7386043	6330396	no
Devils_AS_238	FNP000000000033	2	female	Freycinet	1999	CGCAGA	SAMN05250017	6204915	4229310	10434225	8972457	no
Devils_AS_239	FNP000000000036	2	female	Freycinet	1999	GAACCA	SAMN05250018	6564988	4460834	11025822	9440039	no
Devils_AS_240	FNP000000000038	2	female	Freycinet	1999	GGCAAG	SAMN05250019	4301920	2917871	7219791	6204894	no
Devils_AS_241	FNP000000000039	2	female	Freycinet	1999	TAATTC	SAMN05250020	3518865	2365526	5884391	5069545	no
Devils_AS_242	FNP000000000040	2	male	Freycinet	1999	TGAACC	SAMN05250021	5245482	3556819	8802301	7552209	no
Devils_AS_243	FNP000000000041	2	male	Freycinet	1999	AACTGA	SAMN05250022	7629784	5168602	12798386	10822607	no
Devils_AS_244	FNP000000000042	2	female	Freycinet	1999	AGCCAT	SAMN05250023	6013351	4074191	10087542	8651837	no
Devils_AS_245	FNP000000000045	2	female	Freycinet	1999	CAATCG	SAMN05250024	4629248	3143310	7772558	6645891	no
Devils_AS_246	FNP000000000049	2	female	Freycinet	1999	CGCGTG	SAMN05250025	4595408	3099906	7695314	6593748	no
Devils_AS_247	FNP000000000052	2	male	Freycinet	1999	GACGAC	SAMN05250026	4968608	3374189	8342797	7141188	no
Devils_AS_248	FNP000000000054	2	female	Freycinet	1999	GGGCGC	SAMN05250027	4099508	2767994	6867502	5890408	no
Devils_AS_249	FNP000000000055	2	male	Freycinet	1999	TACACA	SAMN05250028	5641553	3822214	9463767	8148634	no
Devils_AS_250	FNP000000000057	2	female	Freycinet	1999	TGACAA	SAMN05250029	6641855	4506705	11148560	9557375	no
Devils_AS_252	FNP000000000044	2	male	Freycinet	1999	AAGACG	SAMN05250030	3124773	3130112	6254885	5262069	no
Devils_AS_253	FNP000000000004	2	male	Freycinet	1999	AGCGCA	SAMN05250031	2189088	2187945	4377033	3612599	no
Devils_AS_254	FNP000000000003	2	male	Freycinet	1999	CACCTC	SAMN05250032	3812619	3818008	7630627	6430431	no
Devils_AS_255	985120015994959	2	female	Freycinet	2004	CGGTCC	SAMN05250033	2135642	2146153	4281795	3635433	no
Devils_AS_256	985120015995852	2	female	Freycinet	2004	GACTCT	SAMN05250034	2213469	2224550	4438019	3726041	no
Devils_AS_257	985120015997480	2	female	Freycinet	2004	GGGGCG	SAMN05250035	1893371	1879815	3773186	3202326	no
Devils_AS_258	985120016069464	2	female	Freycinet	2004	TACGGG	SAMN05250036	1522423	1534760	3057183	2561068	no
Devils_AS_259	985120016020905	2	male	Freycinet	2004	TGCCCG	SAMN05250037	3920436	3913371	7833807	6738538	no
Devils_AS_262	985120016086565	2	female	Freycinet	2004	AAGCTA	SAMN05250038	3384829	3379685	6764514	5790394	no
Devils_AS_263	985120015476925	2	female	Freycinet	2004	AGGGTC	SAMN05250039	2299596	2282017	4581613	3929947	no
Devils_AS_264	985120016025982	2	female	Freycinet	2004	CAGGCA	SAMN05250040	2729763	2745994	5475757	4669350	no
Devils_AS_265	985120016099832	2	male	Freycinet	2004	CGTCTA	SAMN05250041	2737838	2753351	5491189	4679949	no
Devils_AS_266	985120016087267	2	male	Freycinet	2004	GAGAGA	SAMN05250042	2447828	2462486	4910314	4223754	no
Devils_AS_267	985120015999432	2	female	Freycinet	2004	GGTACA	SAMN05250043	3100622	3097518	6198140	5307291	no
Devils_AS_268	985120016022370	2	female	Freycinet	2004	TAGTAT	SAMN05250044	2349755	2360226	4709981	4030724	no
Devils_AS_269	985120016024442	2	female	Freycinet	2004	TGCTTA	SAMN05250045	3780397	3792617	7573014	6498740	no
Devils_AS_270	985120016024616	2	male	Freycinet	2004	AATATC	SAMN05250046	4017338	3994777	8012115	6864333	no
Devils_AS_271	985120016028557	2	male	Freycinet	2004	AGGTGT	SAMN05250047	2204011	2189616	4393627	3763409	no
Devils_AS_273	985120016061752	2	female	Freycinet	2004	CATACT	SAMN05250048	2727701	2725845	5453546	4662896	no
Devils_AS_274	985120016022329	2	male	Freycinet	2004	CGTGAT	SAMN05250049	2903394	2914006	5817400	4964965	no
Devils_AS_276	985120016019072	2	male	Freycinet	2004	GATCGT	SAMN05250050	3361879	3367273	6729152	5765155	no
Devils_AS_277	985120016055944	2	male	Freycinet	2004	GGTTTG	SAMN05250051	2844698	2841242	5685940	4855240	no
Devils_AS_279	985120016002981	2	female	Freycinet	2004	TATCAC	SAMN05250052	2463285	2465258	4928543	4232532	no
Devils_AS_280	985120016062024	2	male	Freycinet	2004	TGGGGA	SAMN05250053	2358530	2375848	4734378	4072552	no
Devils_AS_281	985120016046743	2	female	Freycinet	2004	AATGAG	SAMN05250054	4844982	3240712	8085694	6952139	no
Devils_AS_282	985120016057245	2	female	Freycinet	2004	AGTAGG	SAMN05250055	4532470	3019935	7552405	6477991	no
Devils_AS_283	985120015627174	2	male	Freycinet	2004	CCATTT	SAMN05250056	4133155	2787390	6920545	5885434	no
Devils_AS_284	985120016065278	2	female	Freycinet	2004	CTACAG	SAMN05250057	3324405	2244341	5568746	4768819	no
Devils_AS_285	982009104718868	2	male	Freycinet	2008	GCAGAT	SAMN05250058	3599007	2423218	6022225	4430170	no
Devils_AS_286	982009104883694	2	female	Freycinet	2008	GTAAGT	SAMN05250059	5377075	3620351	8997426	7726377	no
Devils_AS_287	982009104884559	2	female	Freycinet	2008	TCAAAG	SAMN05250060	3715661	2506120	6221781	5334072	no
Devils_AS_288	982009104887392	2	male	Freycinet	2008	TTATGA	SAMN05250061	4914546	3182679	8097225	6952930	no
Devils_AS_289	982009104903789	2	male	Freycinet	2008	ACAAGA	SAMN05250062	5305839	3587290	8893129	7659539	no
Devils_AS_290	982009105164994	2	female	Freycinet	2008	AGTTAA	SAMN05250063	4141224	2752573	6893797	5924434	no
Devils_AS_291	982009105186102	2	male	Freycinet	2008	CCCGGT	SAMN05250064	6703522	4526898	11230420	9611358	no
Devils_AS_292	982009105172734	2	male	Freycinet	2008	CTCGCC	SAMN05250065	5335399	3603848	8939247	7700258	no
Devils_AS_293	982009105166505	2	male	Freycinet	2008	GCATGG	SAMN05250066	4788796	3229010	8017806	6903612	no
Devils_AS_294	982009105169680	2	male	Freycinet	2008	GTATCC	SAMN05250067	3526968	2366005	5892973	5023667	no
Devils_AS_295	982009105170604	2	male	Freycinet	2008	TCCTGC	SAMN05250068	3554804	2383990	5938794	5046470	no
Devils_AS_296	982009105155361	2	male	Freycinet	2008	TTCCGT	SAMN05250069	5960934	4020626	9981560	8608394	no
Devils_AS_298	982009105195521	2	male	Freycinet	2008	ACAGCG	SAMN05250070	4946318	3330146	8276464	7188038	no
Devils_AS_299	982009105199949	2	male	Freycinet	2008	ATAGTA	SAMN05250071	5251260	3457013	8708273	7503321	no
Devils_AS_300	982009105185813	2	female	Freycinet	2008	CCCTAA	SAMN05250072	5151296	3478599	8629895	7396081	no
Devils_AS_301	982009105198274	2	male	Freycinet	2008	CTGCGA	SAMN05250073	6004166	4044316	10048482	8669340	no
Devils_AS_302	982009105195861	2	female	Freycinet	2008	GCCGTA	SAMN05250074	4717157	3163034	7880191	6779604	no
Devils_AS_303	982009105174487	2	female	Freycinet	2008	GTCATC	SAMN05250075	4315047	2895606	7210653	6255025	no
Devils_AS_310	982009104822380	2	male	Freycinet	2012	TCGATT	SAMN05250076	4575022	3076152	7651174	6548680	no
Devils_AS_311	982000190700977	2	male	Freycinet	2012	TTCTAG	SAMN05250077	150529	99642	250171	173539	no
Devils_AS_312	982009104858722	2	female	Freycinet	2012	ACATAC	SAMN05250078	7675894	6090537	13766431	11720356	no
Devils_AS_313	982000190700969	2	male	Freycinet	2012	ATCAAA	SAMN05250079	129433	95203	224636	127412	no
Devils_AS_314	982000190530708	2	male	Freycinet	2012	CCGAGG	SAMN05250080	99894	76570	176464	102582	no
Devils_AS_316	982000190699853	2	male	Freycinet	2012	CTGGTT	SAMN05250081	74878	57139	132017	80580	no
Devils_AS_317	982000190701241	2	female	Freycinet	2012	GCGACC	SAMN05250082	62134	45131	107265	59952	no
Devils_AS_320	982000190607744	2	female	Freycinet	2012	GTGCCT	SAMN05250083	4130963	3270879	7401842	6299674	no
Devils_AS_322	982000190604577	2	female	Freycinet	2012	TCGCCA	SAMN05250084	1887029	1493859	3380888	2882234	no
Devils_AS_323	982000190602511	2	female	Freycinet	2012	TTGAGC	SAMN05250085	3155956	2436289	5592245	4758990	no
Devils_AS_324	982000190524191	2	male	Freycinet	2012	ACCATG	SAMN05250086	2200875	1738707	3939582	3284425	no
Devils_AS_325	982000190695064	2	male	Freycinet	2012	ATGCAC	SAMN05250087	3137590	2471026	5608616	4778226	no
Devils_AS_326	982000190533071	2	female	Freycinet	2012	CCGCAT	SAMN05250088	3373966	2686877	6060843	5125735	no
Devils_AS_327	982000190606078	2	male	Freycinet	2012	CTTATG	SAMN05250089	1719636	1368968	3088604	2629245	no
Devils_AS_328	982009106246522	2	female	Freycinet	2013	GCGCTG	SAMN05250090	3068763	2429028	5497791	4678766	no
Devils_AS_329	982009106246135	2	male	Freycinet	2013	GTGTAA	SAMN05250091	3368479	2658536	6027015	5111739	no
Devils_AS_331	982009104811351	2	female	Freycinet	2013	TCGGAC	SAMN05250092	3232693	2562488	5795181	4859010	no
Devils_AS_332	982009106237585	2	male	Freycinet	2013	TTTAAT	SAMN05250093	2304872	1638717	3943589	3325639	no
Devils_AS_333	982009104790631	2	male	Freycinet	2013	ACCCCC	SAMN05250094	3498182	2778143	6276325	5323277	no
Devils_AS_336	982009104820975	2	female	Freycinet	2013	ATGTTG	SAMN05250095	1882471	1455317	3337788	2834914	no
Devils_AS_542	NNP000000000001	2	male	Narawntapu	1999	CCTAAC	SAMN05250096	3852603	3073289	6925892	5874123	no
Devils_AS_543	NNP000000000002	2	female	Narawntapu	1999	CTTTGC	SAMN05250097	5180179	4116997	9297176	7957853	no
Devils_AS_544	NNP000000000004	2	female	Narawntapu	1999	GCTCAA	SAMN05250098	4908796	3896887	8805683	7583752	no
Devils_AS_545	NNP000000000005	2	female	Narawntapu	1999	GTTGGA	SAMN05250099	4814119	3809050	8623169	7390402	no
Devils_AS_547	NNP000000000007	2	female	Narawntapu	1999	TCTCGG	SAMN05250100	5443412	4326016	9769428	8382326	no
Devils_AS_548	NNP000000000008	2	male	Narawntapu	1999	TTTGTC	SAMN05250101	5191503	3785242	8976745	7660688	no
Devils_AS_549	NNP000000000009	3	female	Narawntapu	1999	AAACGG	SAMN05250102	0	11462983	11462983	9855875	no
Devils_AS_550	NNP000000000010	3	female	Narawntapu	1999	ACTCTT	SAMN05250103	0	10336618	10336618	8901665	no
Devils_AS_551	NNP000000000015	3	female	Narawntapu	1999	ATTCCG	SAMN05250104	0	8800704	8800704	7556404	no
Devils_AS_552	NNP000000000016	3	male	Narawntapu	1999	CGAGGC	SAMN05250105	0	9019048	9019048	7764159	no
Devils_AS_553	NNP000000000018	3	male	Narawntapu	1999	GAAATG	SAMN05250106	0	2140158	2140158	1845104	no
Devils_AS_554	NNP000000000019	3	female	Narawntapu	1999	GGACTT	SAMN05250107	0	8686659	8686659	7466843	no
Devils_AS_555	NNP000000000022	3	male	Narawntapu	1999	TAAGCT	SAMN05250108	0	10586889	10586889	9093844	no
Devils_AS_556	NNP000000000024	3	male	Narawntapu	1999	TCTTCT	SAMN05250109	0	8223184	8223184	7104652	no
Devils_AS_558	NNP000000000027	3	female	Narawntapu	1999	AACGTT	SAMN05250110	0	14330402	14330402	12308551	no
Devils_AS_560	NNP000000000029	3	female	Narawntapu	1999	ACTGGC	SAMN05250111	0	8009099	8009099	6891854	no
Devils_AS_561	NNP000000000030	3	female	Narawntapu	1999	CAAAAA	SAMN05250112	0	12761364	12761364	10969556	no
Devils_AS_562	NNP000000000031	3	female	Narawntapu	1999	CGCAGA	SAMN05250113	0	8576937	8576937	7361375	no
Devils_AS_563	NNP000000000032	3	female	Narawntapu	1999	GAACCA	SAMN05250114	0	4399342	4399342	3792756	no
Devils_AS_564	NNP000000000033	3	female	Narawntapu	1999	GGCAAG	SAMN05250115	0	12945092	12945092	11067865	no
Devils_AS_565	NNP000000000035	3	female	Narawntapu	1999	TAATTC	SAMN05250116	0	1443865	1443865	1247082	no
Devils_AS_566	NNP000000000036	3	male	Narawntapu	1999	TGAACC	SAMN05250117	0	4684427	4684427	4031270	no
Devils_AS_567	NNP000000000003	3	female	Narawntapu	1999	AACTGA	SAMN05250118	0	17087445	17087445	14690574	no
Devils_AS_568	NNP000000000011	3	male	Narawntapu	1999	AGCCAT	SAMN05250119	0	10765582	10765582	9122709	no
Devils_AS_570	985120016066844	3	female	Narawntapu	2004	CAATCG	SAMN05250120	0	4767267	4767267	4115435	no
Devils_AS_571	985120015624130	3	female	Narawntapu	2004	CGCGTG	SAMN05250121	0	10089922	10089922	8635571	no
Devils_AS_572	985120016020846	3	female	Narawntapu	2004	GACGAC	SAMN05250122	0	10039756	10039756	8623690	no
Devils_AS_573	985120016022357	3	male	Narawntapu	2004	GGGCGC	SAMN05250123	0	12577179	12577179	10775091	no
Devils_AS_574	982009101474524	3	female	Narawntapu	2004	TACACA	SAMN05250124	0	7068066	7068066	6090550	no
Devils_AS_576	982009101646368	3	male	Narawntapu	2004	TGACAA	SAMN05250125	0	4957594	4957594	4298007	no
Devils_AS_577	985120016032626	3	female	Narawntapu	2004	AAGACG	SAMN05250126	0	4088080	4088080	3521703	no
Devils_AS_578	985120016101856	3	male	Narawntapu	2004	AGCGCA	SAMN05250127	0	2876378	2876378	2477499	no
Devils_AS_579	982009101542893	3	female	Narawntapu	2004	CACCTC	SAMN05250128	0	6426695	6426695	5501536	no
Devils_AS_580	985120016082881	3	female	Narawntapu	2004	CGGTCC	SAMN05250129	0	5650989	5650989	4851600	no
Devils_AS_581	985120016096713	3	male	Narawntapu	2004	GACTCT	SAMN05250130	0	4583946	4583946	3907757	no
Devils_AS_582	985120016102230	3	female	Narawntapu	2004	GGGGCG	SAMN05250131	0	4220615	4220615	3626686	no
Devils_AS_583	985120016011991	3	male	Narawntapu	2004	TACGGG	SAMN05250132	0	6646608	6646608	5674989	no
Devils_AS_584	985120016101255	3	male	Narawntapu	2004	TGCCCG	SAMN05250133	0	9773337	9773337	8387792	no
Devils_AS_585	985120016098263	3	male	Narawntapu	2004	AAGCTA	SAMN05250134	0	8469978	8469978	7190351	no
Devils_AS_587	985120016093326	3	male	Narawntapu	2004	AGGGTC	SAMN05250135	0	6369374	6369374	5439513	no
Devils_AS_588	985120016021323	3	female	Narawntapu	2004	CAGGCA	SAMN05250136	0	7037281	7037281	6002626	no
Devils_AS_589	985120016025267	3	female	Narawntapu	2004	CGTCTA	SAMN05250137	0	8749694	8749694	7406863	no
Devils_AS_590	985120016097861	3	female	Narawntapu	2004	GAGAGA	SAMN05250138	0	4825804	4825804	4148080	no
Devils_AS_591	985120016094272	3	female	Narawntapu	2004	GGTACA	SAMN05250139	0	9740229	9740229	8365307	no
Devils_AS_592	985120016003519	3	male	Narawntapu	2004	TAGTAT	SAMN05250140	0	5071131	5071131	4342495	no
Devils_AS_594	982009101480537	3	male	Narawntapu	2004	TGCTTA	SAMN05250141	0	9123813	9123813	7742072	no
Devils_AS_595	982009101532056	3	male	Narawntapu	2004	AATATC	SAMN05250142	0	8860290	8860290	7560357	no
Devils_AS_596	985120016021049	3	male	Narawntapu	2004	AGGTGT	SAMN05250143	0	8159896	8159896	7016361	no
Devils_AS_597	985120015508365	3	male	Narawntapu	2004	CATACT	SAMN05250144	0	7977290	7977290	6753579	no
Devils_AS_598	985120016084340	3	male	Narawntapu	2004	CGTGAT	SAMN05250145	0	6893011	6893011	5885032	no
Devils_AS_599	982009101689482	3	male	Narawntapu	2004	GATCGT	SAMN05250146	0	14053448	14053448	11753084	no
Devils_AS_600	982009104716684	3	unknown	Narawntapu	2009	GGTTTG	SAMN05250147	0	7049004	7049004	6066065	no
Devils_AS_601	982009104883696	3	male	Narawntapu	2009	TATCAC	SAMN05250148	0	8779157	8779157	7563424	no
Devils_AS_602	982009104884966	3	male	Narawntapu	2009	TGGGGA	SAMN05250149	0	7986081	7986081	6893135	no
Devils_AS_603	982009104917599	3	unknown	Narawntapu	2009	AATGAG	SAMN05250150	0	8595712	8595712	7263969	no
Devils_AS_604	982009104917840	3	unknown	Narawntapu	2009	AGTAGG	SAMN05250151	0	6242886	6242886	5262337	no
Devils_AS_605	982009104924162	3	unknown	Narawntapu	2009	CCATTT	SAMN05250152	0	7992495	7992495	6733590	no
Devils_AS_606	982009105158699	3	female	Narawntapu	2009	CTACAG	SAMN05250153	0	7365681	7365681	6174128	no
Devils_AS_607	982009105159518	3	unknown	Narawntapu	2009	GCAGAT	SAMN05250154	0	7642458	7642458	6373424	no
Devils_AS_608	982009105347777	3	unknown	Narawntapu	2009	GTAAGT	SAMN05250155	0	6550261	6550261	5472674	no
Devils_AS_609	982009105380276	3	male	Narawntapu	2009	TCAAAG	SAMN05250156	0	10530047	10530047	8924375	no
Devils_AS_610	982009104886051	3	unknown	Narawntapu	2009	TTATGA	SAMN05250157	0	6702953	6702953	5659456	no
Devils_AS_611	982009104902913	3	unknown	Narawntapu	2009	ACAAGA	SAMN05250158	0	8165990	8165990	6832203	no
Devils_AS_612	982009104925731	3	unknown	Narawntapu	2009	AGTTAA	SAMN05250159	0	7162417	7162417	6039653	no
Devils_AS_613	982009105157801	3	female	Narawntapu	2009	CCCGGT	SAMN05250160	0	4729845	4729845	3965042	no
Devils_AS_614	982009105164078	3	unknown	Narawntapu	2009	CTCGCC	SAMN05250161	0	8013247	8013247	6740988	no
Devils_AS_616	982009106039114	3	male	Narawntapu	2009	GCATGG	SAMN05250162	0	5070027	5070027	4273899	no
Devils_AS_617	982009106094334	3	unknown	Narawntapu	2009	GTATCC	SAMN05250163	0	11942293	11942293	10034176	no
Devils_AS_618	982009106160793	3	unknown	Narawntapu	2009	TCCTGC	SAMN05250164	0	5529810	5529810	4644185	no
Devils_AS_619	982009105158239	3	unknown	Narawntapu	2009	TTCCGT	SAMN05250165	0	7207585	7207585	5968299	no
Devils_AS_620	982009105405927	3	unknown	Narawntapu	2009	ACAGCG	SAMN05250166	0	10135737	10135737	8478611	no
Devils_AS_621	982009106094088	3	male	Narawntapu	2009	ATAGTA	SAMN05250167	0	7299687	7299687	6123805	no
Devils_AS_622	982009105165057	3	unknown	Narawntapu	2009	CCCTAA	SAMN05250168	0	7276362	7276362	6090240	no
Devils_AS_623	982009105349368	3	unknown	Narawntapu	2009	CTGCGA	SAMN05250169	0	9550576	9550576	8023399	no
Devils_AS_624	982009105157783	3	unknown	Narawntapu	2009	GCCGTA	SAMN05250170	0	4272173	4272173	3585719	no
Devils_AS_625	982009105160371	3	unknown	Narawntapu	2009	GTCATC	SAMN05250171	0	4476943	4476943	3769824	no
Devils_AS_626	982009106165902	3	female	Narawntapu	2009	TCGATT	SAMN05250172	0	6705632	6705632	5606330	no
Devils_AS_627	982009105350399	3	female	Narawntapu	2009	TTCTAG	SAMN05250173	0	7448682	7448682	6246831	no
Devils_AS_660	982009104277511	3	female	West Pencil Pine	2006	ACATAC	SAMN05250174	0	7579787	7579787	6323786	no
Devils_AS_662	982009104275285	3	female	West Pencil Pine	2006	ATCAAA	SAMN05250175	0	6858587	6858587	5820618	no
Devils_AS_664	982009104967035	3	female	West Pencil Pine	2006	CCGAGG	SAMN05250176	0	6435849	6435849	5461483	no
Devils_AS_666	982009104958841	3	female	West Pencil Pine	2006	CTGGTT	SAMN05250177	0	6118949	6118949	5164325	no
Devils_AS_667	982009104818438	3	female	West Pencil Pine	2006	GCGACC	SAMN05250178	0	5900429	5900429	4845652	no
Devils_AS_668	982009104963652	3	female	West Pencil Pine	2006	GTGCCT	SAMN05250179	0	6644066	6644066	5684959	no
Devils_AS_670	982009104857197	3	male	West Pencil Pine	2006	TCGCCA	SAMN05250180	0	3061566	3061566	2564838	no
Devils_AS_672	982009104269739	3	female	West Pencil Pine	2006	TTGAGC	SAMN05250181	0	5454416	5454416	4612455	no
Devils_AS_673	982009104562436	3	female	West Pencil Pine	2006	ACCATG	SAMN05250182	0	6561337	6561337	5450539	no
Devils_AS_674	982009104832117	3	female	West Pencil Pine	2006	ATGCAC	SAMN05250183	0	5818993	5818993	4943111	no
Devils_AS_675	982009104856203	3	female	West Pencil Pine	2006	CCGCAT	SAMN05250184	0	9218566	9218566	7841058	no
Devils_AS_676	982009104856095	3	female	West Pencil Pine	2006	CTTATG	SAMN05250185	0	8100773	8100773	6886638	no
Devils_AS_679	982009104868089	3	male	West Pencil Pine	2006	GCGCTG	SAMN05250186	0	2848087	2848087	2360974	no
Devils_AS_680	982009104350413	3	female	West Pencil Pine	2006	GTGTAA	SAMN05250187	0	4787719	4787719	4067176	no
Devils_AS_681	982009104832002	3	male	West Pencil Pine	2006	TCGGAC	SAMN05250188	0	4956345	4956345	4188618	no
Devils_AS_682	982009104834226	3	female	West Pencil Pine	2006	TTTAAT	SAMN05250189	0	3661571	3661571	3085232	no
Devils_AS_683	982009104840645	3	male	West Pencil Pine	2006	ACCCCC	SAMN05250190	0	5919396	5919396	4993758	no
Devils_AS_685	982009104863982	3	female	West Pencil Pine	2006	ATGTTG	SAMN05250191	0	4717314	4717314	4010395	no
Devils_AS_687	982009104234307	3	male	West Pencil Pine	2006	CCTAAC	SAMN05250192	0	5569323	5569323	4723690	no
Devils_AS_688	982009104269759	3	female	West Pencil Pine	2006	CTTTGC	SAMN05250193	0	5517123	5517123	4642547	no
Devils_AS_689	982009104235241	3	male	West Pencil Pine	2009	GCTCAA	SAMN05250194	0	4026407	4026407	3378132	no
Devils_AS_690	982009104237729	3	male	West Pencil Pine	2009	GTTGGA	SAMN05250195	0	1700932	1700932	1427372	no
Devils_AS_691	982009104238652	3	male	West Pencil Pine	2009	TCTCGG	SAMN05250196	0	3347903	3347903	2847876	no
Devils_AS_692	982009104246911	3	female	West Pencil Pine	2009	TTTGTC	SAMN05250197	0	1976240	1976240	1671380	no
Devils_AS_693	982009104252932	4	female	West Pencil Pine	2009	AAACGG	SAMN05250198	4566663	4973542	9540205	8083727	no
Devils_AS_694	982009104253781	4	male	West Pencil Pine	2009	ACTCTT	SAMN05250199	5284018	5806644	11090662	9383785	no
Devils_AS_695	982009104294612	4	female	West Pencil Pine	2009	ATTCCG	SAMN05250200	5040682	5498504	10539186	8950369	no
Devils_AS_696	982009104326743	4	female	West Pencil Pine	2009	CGAGGC	SAMN05250201	3366431	3586140	6952571	5856292	no
Devils_AS_697	982009104330078	4	male	West Pencil Pine	2009	GAAATG	SAMN05250202	3595374	3908212	7503586	6317948	no
Devils_AS_698	982009104335264	4	female	West Pencil Pine	2009	GGACTT	SAMN05250203	4835611	5173582	10009193	8492698	no
Devils_AS_699	982009104353415	4	male	West Pencil Pine	2009	TAAGCT	SAMN05250204	4595595	4907035	9502630	8051459	no
Devils_AS_700	982009104723252	4	female	West Pencil Pine	2009	TCTTCT	SAMN05250205	1356530	1463144	2819674	2388002	no
Devils_AS_702	982009104821392	4	female	West Pencil Pine	2009	AACGTT	SAMN05250206	5275523	5703697	10979220	9265310	no
Devils_AS_703	982009104831222	4	female	West Pencil Pine	2009	ACTGGC	SAMN05250207	5069018	5199679	10268697	8747344	no
Devils_AS_704	982009104845348	4	male	West Pencil Pine	2009	CAAAAA	SAMN05250208	5324626	5918415	11243041	9456180	no
Devils_AS_705	982009104879528	4	female	West Pencil Pine	2009	CGCAGA	SAMN05250209	3597456	3948379	7545835	6225155	no
Devils_AS_706	982009104881692	4	female	West Pencil Pine	2009	GAACCA	SAMN05250210	4582850	5006364	9589214	8074280	no
Devils_AS_707	982009104888626	4	female	West Pencil Pine	2009	GGCAAG	SAMN05250211	4550803	4909330	9460133	7890623	no
Devils_AS_709	982009104899229	4	female	West Pencil Pine	2009	TAATTC	SAMN05250212	3874788	4193607	8068395	6765063	no
Devils_AS_710	982009104902426	4	female	West Pencil Pine	2009	TGAACC	SAMN05250213	4386467	4661819	9048286	7715420	no
Devils_AS_711	982009104914526	4	female	West Pencil Pine	2009	AACTGA	SAMN05250214	5529411	6004558	11533969	9787836	no
Devils_AS_712	982009104917091	4	male	West Pencil Pine	2009	AGCCAT	SAMN05250215	3172764	3466681	6639445	5561285	no
Devils_AS_713	982009104931741	4	female	West Pencil Pine	2009	CAATCG	SAMN05250216	3778028	4201590	7979618	6633790	no
Devils_AS_714	982009104933152	4	male	West Pencil Pine	2009	CGCGTG	SAMN05250217	3599029	3908304	7507333	6255820	no
Devils_AS_715	982009104938248	4	female	West Pencil Pine	2009	GACGAC	SAMN05250218	3944348	4253486	8197834	6915552	no
Devils_AS_716	982009104941759	4	female	West Pencil Pine	2009	GGGCGC	SAMN05250219	3209492	3372532	6582024	5494176	no
Devils_AS_717	982009104973840	4	male	West Pencil Pine	2009	TACACA	SAMN05250220	4876665	5310238	10186903	8564975	no
Devils_AS_718	982009104979666	4	male	West Pencil Pine	2009	TGACAA	SAMN05250221	3703901	3990030	7693931	6349584	no
Devils_AS_719	982009106208788	4	female	West Pencil Pine	2011	AAGACG	SAMN05250222	4094144	4285119	8379263	7107121	no
Devils_AS_720	982009106206891	4	male	West Pencil Pine	2011	AGCGCA	SAMN05250223	3377765	3528924	6906689	5750518	no
Devils_AS_721	982009106158541	4	female	West Pencil Pine	2011	CACCTC	SAMN05250224	3593673	3896721	7490394	6204525	no
Devils_AS_722	982009106181481	4	male	West Pencil Pine	2011	CGGTCC	SAMN05250225	3175091	3342892	6517983	5518760	no
Devils_AS_723	982009106164254	4	male	West Pencil Pine	2011	GACTCT	SAMN05250226	3370465	3559431	6929896	5795988	no
Devils_AS_724	982009106203255	4	female	West Pencil Pine	2011	GGGGCG	SAMN05250227	2932204	2886336	5818540	4942830	no
Devils_AS_725	982009106087252	4	female	West Pencil Pine	2011	TACGGG	SAMN05250228	2520069	2627927	5147996	4252426	no
Devils_AS_726	982009106089731	4	female	West Pencil Pine	2011	TGCCCG	SAMN05250229	4073783	4190107	8263890	6997093	no
Devils_AS_727	982009106204097	4	male	West Pencil Pine	2011	AAGCTA	SAMN05250230	4742135	4953641	9695776	8185913	no
Devils_AS_728	982009106164005	4	male	West Pencil Pine	2011	AGGGTC	SAMN05250231	2871144	2899489	5770633	4816361	no
Devils_AS_729	982009106146177	4	male	West Pencil Pine	2011	CAGGCA	SAMN05250232	3487988	3649208	7137196	6033180	no
Devils_AS_730	982009106145741	4	male	West Pencil Pine	2011	CGTCTA	SAMN05250233	4865679	5143279	10008958	8447863	no
Devils_AS_731	982009106182486	4	female	West Pencil Pine	2011	GAGAGA	SAMN05250234	3284072	3383213	6667285	5494757	no
Devils_AS_732	982009106092805	4	female	West Pencil Pine	2011	GGTACA	SAMN05250235	2174677	2256147	4430824	3698379	no
Devils_AS_733	982009106167089	4	male	West Pencil Pine	2011	TAGTAT	SAMN05250236	1244862	1278761	2523623	2143686	no
Devils_AS_734	982009106037299	4	male	West Pencil Pine	2011	TGCTTA	SAMN05250237	4020541	4136706	8157247	6865404	no
Devils_AS_735	982009106152171	4	female	West Pencil Pine	2011	AATATC	SAMN05250238	4657878	4879331	9537209	8020723	no
Devils_AS_736	982009106164523	4	female	West Pencil Pine	2011	AGGTGT	SAMN05250239	3446490	3491064	6937554	5864497	no
Devils_AS_737	982009106180793	4	male	West Pencil Pine	2011	CATACT	SAMN05250240	4780550	5100593	9881143	8324586	no
Devils_AS_738	982009106160463	4	female	West Pencil Pine	2011	CGTGAT	SAMN05250241	3079780	3236486	6316266	5293879	no
Devils_AS_740	982009106031860	4	male	West Pencil Pine	2011	GATCGT	SAMN05250242	2570860	2676857	5247717	4435282	no
Devils_AS_741	982009106185751	4	male	West Pencil Pine	2011	GGTTTG	SAMN05250243	2523665	2600048	5123713	4348355	no
Devils_AS_742	982009106212306	4	male	West Pencil Pine	2011	TATCAC	SAMN05250244	3752040	3913628	7665668	6506601	no
Devils_AS_743	982009106179620	4	female	West Pencil Pine	2011	TGGGGA	SAMN05250245	3360046	3374789	6734835	5696771	no
Devils_AS_744	982009106144756	4	female	West Pencil Pine	2011	AATGAG	SAMN05250246	3392231	3331440	6723671	5704897	no
Devils_AS_745	982009106155334	4	male	West Pencil Pine	2011	AGTAGG	SAMN05250247	2572657	2483643	5056300	4304204	no
Devils_AS_746	982009106185459	4	male	West Pencil Pine	2011	CCATTT	SAMN05250248	3042988	3074203	6117191	5211551	no
Devils_AS_747	982009105954423	4	female	West Pencil Pine	2011	CTACAG	SAMN05250249	4713303	4756934	9470237	8036260	no
Devils_AS_748	982009106209752	4	male	West Pencil Pine	2011	GCAGAT	SAMN05250250	4258662	4173383	8432045	7174521	no
Devils_AS_749	982000190530677	4	female	West Pencil Pine	2013	GTAAGT	SAMN05250251	2491547	2437154	4928701	4179232	no
Devils_AS_750	982000190602562	4	male	West Pencil Pine	2013	TCAAAG	SAMN05250252	2777930	2762106	5540036	4601908	no
Devils_AS_751	982000190524277	4	female	West Pencil Pine	2013	TTATGA	SAMN05250253	4381626	4363879	8745505	7440329	no
Devils_AS_752	982000190524220	4	female	West Pencil Pine	2013	ACAAGA	SAMN05250254	3658734	3649420	7308154	6139680	no
Devils_AS_753	982000190610943	4	female	West Pencil Pine	2013	AGTTAA	SAMN05250255	2250273	2194217	4444490	3779580	no
Devils_AS_754	982000190700288	4	female	West Pencil Pine	2013	CCCGGT	SAMN05250256	5203949	5173802	10377751	8808250	no
Devils_AS_755	982000190600977	4	female	West Pencil Pine	2013	CTCGCC	SAMN05250257	2754480	2759437	5513917	4665637	no
Devils_AS_756	982000190532376	4	female	West Pencil Pine	2013	GCATGG	SAMN05250258	5246890	5182000	10428890	8795174	no
Devils_AS_757	982000190604756	4	male	West Pencil Pine	2013	GTATCC	SAMN05250259	5771065	5684143	11455208	9672374	no
Devils_AS_758	982000190532347	4	male	West Pencil Pine	2013	TCCTGC	SAMN05250260	7189503	7033866	14223369	12030717	no
Devils_AS_759	982000190532122	4	male	West Pencil Pine	2013	TTCCGT	SAMN05250261	6323764	6174012	12497776	10607049	no
Devils_AS_760	982000190700300	4	female	West Pencil Pine	2013	ACAGCG	SAMN05250262	6021044	5987429	12008473	10161302	no
Devils_AS_761	982000190532986	4	female	West Pencil Pine	2013	ATAGTA	SAMN05250263	4220997	4159857	8380854	7106496	no
Devils_AS_762	982000190532966	4	male	West Pencil Pine	2013	CCCTAA	SAMN05250264	6386675	6464542	12851217	10836742	no
Devils_AS_763	982000190602774	4	male	West Pencil Pine	2013	CTGCGA	SAMN05250265	5506390	5458107	10964497	9303829	no
Devils_AS_764	982000190604583	4	male	West Pencil Pine	2013	GCCGTA	SAMN05250266	5526474	5414132	10940606	9247038	no
Devils_AS_765	982000191010985	4	male	West Pencil Pine	2013	GTCATC	SAMN05250267	6200089	6101193	12301282	10403888	no
Devils_AS_766	982000190604602	4	male	West Pencil Pine	2013	TCGATT	SAMN05250268	5921685	5734410	11656095	9876085	no
Devils_AS_767	982000190698061	4	female	West Pencil Pine	2013	TTCTAG	SAMN05250269	3631058	3577402	7208460	6121626	no
Devils_AS_768	982000190527069	4	female	West Pencil Pine	2013	ACATAC	SAMN05250270	5243046	5307386	10550432	8948215	no
Devils_AS_769	982000191008016	4	male	West Pencil Pine	2013	ATCAAA	SAMN05250271	3857069	3883982	7741051	6504105	no
Devils_AS_770	982000190609040	4	female	West Pencil Pine	2013	CCGAGG	SAMN05250272	4407248	4401400	8808648	7431396	no
Devils_AS_771	982000191009738	4	female	West Pencil Pine	2013	CTGGTT	SAMN05250273	4322193	4295233	8617426	7187954	no
Devils_AS_772	982000190694598	4	male	West Pencil Pine	2013	GCGACC	SAMN05250274	3847827	3817359	7665186	6471930	no
Devils_AS_773	982000190526288	4	female	West Pencil Pine	2013	GTGCCT	SAMN05250275	3108485	3059694	6168179	5150898	no
Devils_AS_774	982000190695080	4	male	West Pencil Pine	2013	TCGCCA	SAMN05250276	4824460	4763977	9588437	8149088	no
Devils_AS_775	982000190605291	4	female	West Pencil Pine	2013	TTGAGC	SAMN05250277	3808651	3753360	7562011	6433465	no
Devils_AS_776	982000190698074	4	male	West Pencil Pine	2013	ACCATG	SAMN05250278	4263663	4329779	8593442	7232999	no
Devils_AS_777	982000167812890	4	male	West Pencil Pine	2013	ATGCAC	SAMN05250279	3118961	3091869	6210830	5294129	no
Devils_AS_778	982000190526754	4	female	West Pencil Pine	2013	CCGCAT	SAMN05250280	4831073	4913339	9744412	8210372	no
Devils_AS_779	982000167810635	4	female	West Pencil Pine	2014	CTTATG	SAMN05250281	4093652	4163842	8257494	7020395	no
Devils_AS_780	982000167783273	4	female	West Pencil Pine	2014	GCGCTG	SAMN05250282	2527489	2509346	5036835	4252335	no
Devils_AS_781	982000167780192	4	male	West Pencil Pine	2014	GTGTAA	SAMN05250283	3677691	3613214	7290905	6201313	no
Devils_AS_782	982000167808001	4	male	West Pencil Pine	2014	TCGGAC	SAMN05250284	3211270	3123603	6334873	5388445	no
Devils_AS_783	982000167780653	4	male	West Pencil Pine	2014	TTTAAT	SAMN05250285	2571672	2585512	5157184	4376398	no
Devils_AS_784	982000167810666	4	female	West Pencil Pine	2014	ACCCCC	SAMN05250286	2835176	2878463	5713639	4803825	no
Devils_AS_785	982000167810455	4	male	West Pencil Pine	2014	ATGTTG	SAMN05250287	3244014	3241484	6485498	5482421	no
Devils_AS_786	982000167780387	4	female	West Pencil Pine	2014	CCTAAC	SAMN05250288	3362952	3436327	6799279	5780735	no
Devils_AS_787	982000167782358	4	male	West Pencil Pine	2014	CTTTGC	SAMN05250289	3022430	3050974	6073404	5108959	no
Devils_AS_788	982000167807521	4	female	West Pencil Pine	2014	GCTCAA	SAMN05250290	2554840	2562798	5117638	4323008	no
Devils_AS_789	982000167790882	4	female	West Pencil Pine	2014	GTTGGA	SAMN05250291	3797075	3713267	7510342	6377577	no
Devils_AS_790	982000167805954	4	female	West Pencil Pine	2014	TCTCGG	SAMN05250292	3331567	3276937	6608504	5600041	no
Devils_AS_791	900006000169079	4	female	West Pencil Pine	2014	TTTGTC	SAMN05250293	1422039	1390747	2812786	2406000	no
Devils_AS_1	982009102411986	1	male	Blessington	2005	AAACGG	SAMN05250294	NA	NA	4040424	1759504	yes
Devils_AS_2	982009102723481	1	male	Blessington	2005	AACGTT	SAMN05250295	NA	NA	2696406	1164058	yes
Devils_AS_3	982009105119190	1	male	Bothwell	2008	AACTGA	SAMN05250296	NA	NA	4126522	1806152	yes
Devils_AS_4	982009105134549	1	female	Bothwell	2008	AAGACG	SAMN05250297	NA	NA	2840654	1244639	yes
Devils_AS_5	982009101564196	1	male	Bronte Park	2004	AAGCTA	SAMN05250298	NA	NA	3616332	1582483	yes
Devils_AS_6	982009101020826	1	female	Bronte Park	2004	AATATC	SAMN05250299	NA	NA	4351542	1905820	yes
Devils_AS_7	982009102220925	1	female	Buckland	2006	AATGAG	SAMN05250300	NA	NA	2631688	1129644	yes
Devils_AS_8	982009102292586	1	female	Buckland	2006	ACAAGA	SAMN05250301	NA	NA	3638678	1581151	yes
Devils_AS_9	982009104887246	1	male	Elderslie/Kempton	2008	ACAGCG	SAMN05250302	NA	NA	4251356	1848121	yes
Devils_AS_10	982009104887841	1	male	Elderslie/Kempton	2008	ACATAC	SAMN05250303	NA	NA	3891830	1697024	yes
Devils_AS_11	985120016104402	1	male	Fentonbury	2004	ACTCTT	SAMN05250304	NA	NA	3562244	1546973	yes
Devils_AS_12	985120016082710	1	female	Fentonbury	2004	ACTGGC	SAMN05250305	NA	NA	3533636	1537562	yes
Devils_AS_13	982009106035133	1	unknown	Flowerdale	2009	AGCCAT	SAMN05250306	NA	NA	3815500	1667549	yes
Devils_AS_14	982009106037726	1	male	Flowerdale	2009	AGCGCA	SAMN05250307	NA	NA	4025580	1770718	yes
Devils_AS_15	982009104916387	1	male	Glen Huon	2008	AGGGTC	SAMN05250308	NA	NA	3918582	1682498	yes
Devils_AS_16	982009104920010	1	female	Glen Huon	2008	AGGTGT	SAMN05250309	NA	NA	3932588	1729070	yes
Devils_AS_17	985120016023292	1	unknown	Granville Harbour	2004	AGTAGG	SAMN05250310	NA	NA	4094268	1791339	yes
Devils_AS_18	985120016081183	1	female	Granville Harbour	2004	AGTTAA	SAMN05250311	NA	NA	3810354	1659231	yes
Devils_AS_20	982009104352239	1	unknown	Harford	2006	ATCAAA	SAMN05250312	NA	NA	3112384	1342187	yes
Devils_AS_22	985120016070398	1	male	Hastings Caves	2005	CAAAAA	SAMN05250313	NA	NA	3435016	1479747	yes
Devils_AS_23	KLV000000000006	1	male	Kellevie	1998	TTTGTC	SAMN05250314	NA	NA	3857636	1690146	yes
Devils_AS_24	KLV000000000007	1	female	Kellevie	1998	CACCTC	SAMN05250315	NA	NA	3945188	1707391	yes
Devils_AS_25	985120016027579	1	male	Lake Rowallan	2004	CAGGCA	SAMN05250316	NA	NA	4832440	2118406	yes
Devils_AS_26	985120016067310	1	female	Lake Rowallan	2004	CATACT	SAMN05250317	NA	NA	6356836	2769783	yes
Devils_AS_27	LSW000000000005	1	male	Little Swanport	1999	CCATTT	SAMN05250318	NA	NA	5579712	2447938	yes
Devils_AS_30	985100010683902	1	male	Lonnavale	2004	CCGAGG	SAMN05250319	NA	NA	4822212	2110770	yes
Devils_AS_31	982009104238486	1	male	Macquarie Heads/Discovery Beach	2006	CGAGGC	SAMN05250320	NA	NA	3340518	1458773	yes
Devils_AS_32	982009104329620	1	male	Macquarie Heads/Discovery Beach	2006	CGCAGA	SAMN05250321	NA	NA	4541670	1999370	yes
Devils_AS_33	985100010666963	1	female	Milkshake Hills	2004	CGCGTG	SAMN05250322	NA	NA	4896600	2154095	yes
Devils_AS_34	985120016027968	1	female	Milkshake Hills	2004	CGGTCC	SAMN05250323	NA	NA	2843538	1235177	yes
Devils_AS_35	985120016026007	1	male	Mt Arrowsmith	2004	CGTCTA	SAMN05250324	NA	NA	6548666	2886427	yes
Devils_AS_36	985120015995035	1	female	Mt Arrowsmith	2005	CGTGAT	SAMN05250325	NA	NA	6273106	2761354	yes
Devils_AS_38	982009104972896	1	female	Mt Hicks	2007	CTCGCC	SAMN05250326	NA	NA	3753300	1644349	yes
Devils_AS_39	982009104841999	1	female	Mt Housetop	2007	CTGCGA	SAMN05250327	NA	NA	4105430	1803643	yes
Devils_AS_40	982009104832807	1	female	Mt Housetop	2007	CTGGTT	SAMN05250328	NA	NA	3286026	1442337	yes
Devils_AS_41	PAW000000000011	1	male	Pawleena	1999	GAAATG	SAMN05250329	NA	NA	4797290	2102138	yes
Devils_AS_42	PAW000000000021	1	male	Pawleena	1999	GAACCA	SAMN05250330	NA	NA	4820852	2116998	yes
Devils_AS_43	982009104881763	1	unknown	Peegra Dip Falls	2009	GACGAC	SAMN05250331	NA	NA	5404202	2381881	yes
Devils_AS_44	982009104931746	1	unknown	Peegra Dip Falls	2009	GACTCT	SAMN05250332	NA	NA	3614376	1589810	yes
Devils_AS_45	982009104253810	1	female	Queenstown North	2007	GAGAGA	SAMN05250333	NA	NA	5418652	2384627	yes
Devils_AS_46	982009105000930	1	male	Queenstown North	2007	GATCGT	SAMN05250334	NA	NA	5996826	2634086	yes
Devils_AS_47	982009104839998	1	female	Queenstown South	2007	GCAGAT	SAMN05250335	NA	NA	4975726	2190043	yes
Devils_AS_48	982009104985084	1	female	Queenstown South	2007	GCATGG	SAMN05250336	NA	NA	7503632	3302980	yes
Devils_AS_49	982009102327303	1	male	Reedy Marsh	2007	GCCGTA	SAMN05250337	NA	NA	4417584	1956197	yes
Devils_AS_50	982009102375594	1	female	Reedy Marsh	2007	GCGACC	SAMN05250338	NA	NA	4489900	1981671	yes
Devils_AS_51	982009104859114	1	male	Savage River	2007	GGACTT	SAMN05250339	NA	NA	4493536	1973930	yes
Devils_AS_52	982009104861872	1	female	Savage River	2007	GGCAAG	SAMN05250340	NA	NA	3611350	1582919	yes
Devils_AS_53	982009100811511	1	male	St Helens	2006	GGGCGC	SAMN05250341	NA	NA	3473294	1527979	yes
Devils_AS_54	982009100811213	1	female	St Marys	2006	GGGGCG	SAMN05250342	NA	NA	3460614	1512749	yes
Devils_AS_55	982009100814690	1	female	St Marys	2006	GGTACA	SAMN05250343	NA	NA	4981366	2188152	yes
Devils_AS_56	982009104245928	1	male	Takone	2007	GGTTTG	SAMN05250344	NA	NA	4810542	2097269	yes
Devils_AS_57	982009104328243	1	female	Takone	2007	GTAAGT	SAMN05250345	NA	NA	4379680	1912086	yes
Devils_AS_58	982009105105643	1	male	West Pencil Pine	2007	GTATCC	SAMN05250346	NA	NA	5800120	2558780	yes
Devils_AS_59	982009104250147	1	female	West Pencil Pine	2006	GTCATC	SAMN05250347	NA	NA	4884676	2156130	yes
Devils_AS_60	982009104813854	1	male	WI08 Corinna	2008	GTGCCT	SAMN05250348	NA	NA	69734	30289	yes
Devils_AS_61	982009104811627	1	male	WI08 Corinna	2008	TAAGCT	SAMN05250349	NA	NA	230376	101319	yes
Devils_AS_62	982009104846433	1	female	WI08 Strahan	2008	TAATTC	SAMN05250350	NA	NA	4459834	1943052	yes
Devils_AS_63	982009104901667	1	male	WI08 Strahan	2008	TACACA	SAMN05250351	NA	NA	3303998	1433565	yes
Devils_AS_64	982009104327031	1	female	Wisedale	2006	TACGGG	SAMN05250352	NA	NA	4512654	1972103	yes
Devils_AS_65	982009104352929	1	unknown	Wisedale	2006	TAGTAT	SAMN05250353	NA	NA	4463646	1957579	yes
Devils_AS_66	982009105158967	1	female	Arthur River (WI07 Temma)	2007	TATCAC	SAMN05250354	NA	NA	5703718	2490713	yes
Devils_AS_67	982009105187366	1	male	Arthur River (WI07 Temma)	2007	TCAAAG	SAMN05250355	NA	NA	8135690	3578616	yes
Devils_AS_68	985120016106413	1	female	Forestier	2004	TCCTGC	SAMN05250356	NA	NA	6205330	2706987	yes
Devils_AS_69	985120016081931	1	female	Forestier	2004	TCGATT	SAMN05250357	NA	NA	4920054	2153220	yes
Devils_AS_70	FNP000000000009	1	male	Freycinet	1999	TCGCCA	SAMN05250358	NA	NA	5660202	2433591	yes
Devils_AS_71	FNP000000000006	1	male	Freycinet	1999	TCTTCT	SAMN05250359	NA	NA	5243726	2249189	yes
Devils_AS_72	982009104986945	1	female	Mt William	2008	TGAACC	SAMN05250360	NA	NA	3193720	1385943	yes
Devils_AS_73	982009105118788	1	male	Mt William	2008	TGACAA	SAMN05250361	NA	NA	3596740	1554809	yes
Devils_AS_74	NNP000000000020	1	male	Narawntapu	1999	TGCCCG	SAMN05250362	NA	NA	3780222	1647778	yes
Devils_AS_75	NNP000000000021	1	female	Narawntapu	1999	TGCTTA	SAMN05250363	NA	NA	5916036	2593727	yes
Devils_AS_76	982009104332030	1	male	Woolnorth	2006	TGGGGA	SAMN05250364	NA	NA	4372206	1913319	yes
Devils_AS_77	982009104355833	1	female	Woolnorth	2006	TTATGA	SAMN05250365	NA	NA	5875354	2567363	yes
